# Supplementary material for: Peanut Seed Coat Acts as a Physical and Biochemical Barrier against Aspergillus flavus Infection
Source: J Fungi (Basel). 2021 Nov 23;7(12):1000. doi: 10.3390/jof7121000 (PMC8708384; doi:10.3390/jof7121000)
Supplement: Supplementary file 1 [file jof-07-01000-s001.zip]

Archive with 1 entries (1 files):
- jof-1435713-supplementary.pdf
